# Supplementary material for: Manus Track Preservation Bias as a Key Factor for Assessing Trackmaker Identity and Quadrupedalism in Basal Ornithopods
Source: PLoS One. 2013 Jan 22;8(1):e54177. doi: 10.1371/journal.pone.0054177 (PMC3551957; doi:10.1371/journal.pone.0054177)
Supplement: Appendix S1 — Table with the measurements taken in the ornithopod trackways at Las Cerradicas tracksite. Abbreviations: see text in Materials and Methods. (XLS) [file pone.0054177.s001.xls]

## Sheet: Hoja1
	TL	TW	TL/TW	Dmp (middle of the tracks)	LII	LIII	LIV	IIˆIII	IIIˆIV	PL	SL	ANG	TR	eTW
LCR8.1p	23	19.5	1.18	x	12	15	13	30	28	49.5	104?	x	x	x
LCR8.2p	23	17.5	1.31	x	10?	16	11	34?	26	56?	107	158	-17	27
LCR8.3p	x	x	x	x	x	x	x	x	x	x	x	160	x	28
LCR8.4p/m	24.5 / 9.5	14 / 5.5	1.75	17	12.5	14	8.5	20	23	57 / 64.5	105 / 109	160	-18	26 / 25
LCR8.5p/m	23.5 / 8.5	17 / 5.0	1.38	23	11	16?	x	30	30?	52 / 54.5	102?	x	x	29/24
LCR8.6p/m	25/7.5	16/5.0	1.56	22	12	17.5	11.5	30	23	51/57.5	101/100.5	158	-14	24/23
LCR8.7p/m	25	15.5	1.61	23?	13	16.5	12.5	30	26	53 / 56	100/94	145		26
LCR8.8p/m	26.5/7	16.5/4	1.6	23	13	18	11.5	25	22	51/52	x	155	-24	26/22
LCR8.9p	¿?	17.5	x				9.5?		26?			x	-20	26
Average	24.35									52/56,9	103 / 101				h = 97.42 cm; Speed = 0,85 m/s = 3,06 km/h
LCR15.4p	24	17.58	1.38	x	x	x	x	x	x	58.5	108	x	20	26.5
LCR15.5p	22	19	1.57	x	x	x	x	x	x	55	110	138	x	30.5
LCR15.6p	23.5	19	1.23	x	x	x	x	x	x	59	113	150	17	26.5
LCR15.7p	26.5	17.5	1.51	x	x	x	x	x	x	60	x	160	13	x
LCR15.8p	25?	16?	1,56?	x	x	x	x	x	x	x	x	x	16	x
Average	24.2									58	110				h = 96,8 cm; Speed = 0,95 m/s = 3,4 km/h
LCR16.1p	22.5 / 7.5	17.5 / 5	1.28	19	13.5	16	10	24	29	60.5/ 59	111 / 105	143	18	23
LCR16.2m	22.5 / 8.5	16.5? / 4 ?	1,36?	17	12	16	11?	26	28	54 / 56.5	107 / 112	148	22	24
LCR16.3p	23? / 8.5	15.5 / 4	1,61?	17	13	16?	10	26	29	55 / 61	x	158	15	x
LCR16.4p	23.5 / 8.5	16/ 5.0	1.46	19	11.5	16.5	12	30	26	x	x	x	x	x	h = 93 cm; Speed = 0,96 m/s = 3,4 km/h
Average	23.25									56.5	108.5
LCR17.2p (True track, right?)	15.4	11.1	1.38	x	8.6	10?	8.06	23.57	30.59
LCR17.2p (Natural cast, right?)	15.99	11.1	1.44	x	7.75	10.82	8.57	25.52	27.78
